# Supplementary material for: Pulmonary Function and Associated Prognostic Factors in Children After COVID-19: A Retrospective Cohort Study
Source: Medicina (Kaunas). 2025 Nov 29;61(12):2136. doi: 10.3390/medicina61122136 (PMC12735147; doi:10.3390/medicina61122136)
Supplement: Supplementary file 1 [file medicina-61-02136-s001.zip]

Archive with 1 entries (1 files):
- medicina-3816187-supplementary.pdf
